# Supplementary material for: A comprehensive interaction study provides a potential domain interaction network of human death domain superfamily proteins
Source: Cell Death Differ. 2021 May 15;28(11):2991–3008. doi: 10.1038/s41418-021-00796-x (PMC8564539; doi:10.1038/s41418-021-00796-x)
Supplement: Supplementary file 3 — Supplementary Table S2 [file 41418_2021_796_MOESM3_ESM.xlsx]

## Sheet: Sheet1
Table S2. Concentration of cell-free synthesized proteins. Relative ELISA signals (Venus = 100%) are shown.
No.	DFD	FLAG tagged domain (n=4)			Biotin tagged domain (n=4)
		Average	SD		Biotin	SD
001	AIM2_PYD	179.971	5.79474		213.427	34.3964
002	ANK1_DD	139.609	8.95414		122.075	11.81
003	ANK2_DD	57.284	4.59653		83.3775	5.93975
004	ANK3_DD	303.443	24.0028		158.281	18.6145
005	ANKDD1A_DD	327.639	27.6967		342.552	38.6213
006	ANKDD1B_DD	324.185	17.0421		117.342	7.99354
007	APAF1_CARD	243.011	18.9161		154.366	22.5591
008	ASC_CARD	186.206	20.1208		219.106	5.72755
009	ASC_PYD	225.357	16.7202		250.345	6.76588
010	ASC_PYD-CARD	33.15	0.574847		91.3366	14.1504
011	BCL10_CARD	351.518	16.1825		107.527	8.79719
012	BFAR_DED	349.868	20.4065		429.103	3.27106
013	BIRC2_CARD	234.597	3.43493		143.983	6.7474
014	BIRC3_CARD	204.88	12.311		125.195	5.152
015	CARD10_CARD	161.604	13.6328		245.937	29.629
016	CARD11_CARD	254.982	13.3725		142.976	4.01954
017	CARD14_CARD	139.813	19.7231		532.934	37.4273
018	CARD16_CARD	115.811	1.89476		373.071	48.0965
019	CARD17_CARD	185.35	24.8456		132.95	17.5247
020	CARD18_CARD	64.3745	5.38775		207.8	24.8896
021	CARD19_CARD	278.555	19.8729		148.936	5.46986
022	CARD6_CARD	257.04	30.2578		159.788	8.26821
023	CARD8_CARD	222.85	11.0695		143.014	9.75828
024	CARD9_CARD	261.084	16.874		167.535	12.4789
025	CASP1_CARD	134.26	9.91928		604.877	69.1902
026	CASP10_DED1	378.81	11.8789		285.392	8.50053
027	CASP10_DED2	285.85	11.8642		148.588	18.4899
028	CASP10_DED1-DED2	337.744	6.5586		324.559	16.3678
029	CASP12_CARD	359.821	12.9915		347.717	9.17222
030	CASP2_CARD	245.008	13.8345		299.137	10.3342
031	CASP4_CARD	275.367	47.8266		134.896	26.6301
032	CASP5_CARD	140.77	10.4133		116.267	1.47143
033	CASP8_DED1	350.876	9.23391		247.762	26.7321
034	CASP8_DED2	361.746	15.3968		278.47	22.5584
035	CASP8_DED1-DED2	658.344	9.07806		450.223	51.3104
036	CASP9_CARD	368.449	15.3962		362.249	38.4185
037	CFLAR_DED1	268.888	10.9034		143.112	21.591
038	CFLAR_DED2	311.308	16.973		119.599	6.02537
039	CFLAR_DED1-DED2	578.26	17.7228		119.106	4.84671
040	CRADD_CARD	284.24	15.2633		107.217	6.25849
041	CRADD_CARD-DD	748.309	14.0939		143.158	10.3461
042	CRADD_DD	336.97	7.78078		145.559	6.46143
043	DAPK1_DD	274.99	9.68717		127.914	6.03101
044	DEDD_DED	291.229	15.1772		118.955	6.007
045	DEDD2_DED	293.47	20.5088		138.879	5.21222
046	DLG5_CARD	162.602	17.5531		102.522	8.78527
047	DTHD1_DD	285.198	6.83167		137.137	6.73002
048	EDAR_DD	202.058	9.02339		110.095	5.28478
049	EDARADD_DD	60.2588	6.86497		206.755	23.1175
050	FADD_DD	218.531	41.1206		134.669	23.5244
051	FADD_DED	226.161	15.6807		272.041	16.4689
052	FADD_DED-DD	494.58	19.1497		249.231	31.9914
053	FAS_DD	229.136	20.9759		129.087	9.89323
054	IFI16_PYD	230.44	13.245		115.168	11.954
055	IFIH1_CARD1	871.872	8.58551		361.015	16.6327
056	IFIH1_CARD2	356.642	13.5755		101.439	6.56414
057	IFIH1_CARD1-CARD2	765.067	23.5473		271.912	14.9828
058	IRAK1_DD	314.487	13.5632		133.396	7.53419
059	IRAK2_DD	364.069	23.6103		309.724	17.6024
060	IRAK3_DD	253.617	13.8545		143.832	12.2237
061	IRAK4_DD	296.159	14.8485		214.123	10.3164
062	LRRD1_DD	324.908	20.305		157.153	4.82907
063	MALT1_DD	212.755	9.61816		163.65	10.5393
064	MAVS_CARD	429.808	10.3577		384.892	43.2613
065	PYRIN_PYD	308.445	11.0576		218.213	13.0828
066	MNDA_PYD	302.944	6.84899		229.814	11.3266
067	MYD88_DD	354.798	19.9776		249.209	46.037
068	NFKB1_DD	134.301	7.09471		101.568	4.77372
069	NFKB2_DD	88.2844	9.2578		87.4139	4.05208
070	NGFR_CARD	207.579	18.8546		103.12	8.69131
071	NLRC3_CARD	195.222	12.155		149.133	7.07061
072	NLRC4_CARD	231.663	16.0563		900.015	17.7325
073	NLRC5_CARD	263.835	22.2452		69.1708	3.16064
074	NLRP1_CARD	285.931	21.8259		144.968	6.18998
075	NLRP1_PYD	307.294	14.6097		174.207	20.3866
076	NLRP10_PYD	198.085	20.7028		95.1534	6.73706
077	NLRP11_PYD	316.697	29.4286		125.559	16.6924
078	NLRP12_PYD	543.409	22.9339		160.644	20.1658
079	NLRP13_PYD	860.982	26.4296		541.022	52.3562
080	NLRP14_PYD	325.825	19.9466		206.71	8.55095
081	NLRP2_PYD	318.735	19.676		156.721	8.46508
082	NLRP3_PYD	450.204	8.67125		181.992	20.5235
083	NLRP4_PYD	318.572	19.4839		124.688	7.08984
084	NLRP5_PYD	332.172	17.8833		153.275	2.27825
085	NLRP6_PYD	164.354	18.7288		107.679	13.8994
086	NLRP7_PYD	118.837	10.1782		106.255	9.30059
087	NLRP8_PYD	354.992	14.7979		414.131	7.4581
088	NLRP9_PYD	221.343	9.92397		144.188	9.22871
089	NOD1_CARD	632.101	17.6961		127.565	7.04083
090	NOD2_CARD1	773.676	19.9282		275.131	12.4252
091	NOD2_CARD2	821.404	26.2359		146.49	6.65758
092	NOD2_CARD1-CARD2	639.578	15.3243		221.886	10.6715
093	NOL3_CARD	76.5485	1.86813		118.425	12.1837
094	PEA15_DED	95.9148	18.5928		89.9583	4.78564
095	PIDD1_DD	145.497	19.2108		114.979	9.48899
096	PYDC1_PYD	195.161	6.99358		148.838	12.244
097	PYDC2_PYD	355.012	15.8148		187.376	6.56567
098	PYHIN1_PYD	151.548	9.95997		93.6918	6.72964
099	QRICH1_CARD	346.027	28.6375		96.1908	1.93874
100	RIG-I_CARD1	624.175	10.5013		161.348	11.2583
101	RIG-I_CARD2	541.33	9.52688		370.897	13.6257
102	RIG-I_CARD1-CARD2	656.958	15.5119		222.507	17.2103
103	RIPK1_DD	136.43	4.65131		105.309	4.48045
104	RIPK2_CARD	799.338	12.7624		162.143	16.9638
105	TNFRSF10A_DD	321.22	18.1289		119.826	7.69399
106	TNFRSF10B_DD	280.99	12.2443		94.6914	7.32058
107	TNFRSF11B_DD	307.101	32.3727		91.3366	2.68251
108	TNFRSF1A_DD	153.454	11.652		206.937	12.5459
109	TNFRSF21_DD	317.258	18.8204		149.966	1.5655
110	TNFRSF25_DD	73.9405	2.43512		275.949	20.9496
111	TRADD_DD	58.5676	3.44882		177.584	16.5168
112	UNC5B_DD	369.438	25.3586		318.243	23.5103
113	UNC5C_DD	342.522	15.6197		127.573	8.94295
114	UNC5CL_DD	265.424	11.4814		193.177	18.349
115	UNC5D_DD	285.524	15.0638		83.8243	29.2686
116	ZUD_DD	305.328	9.81173		231.125	16.3138
117	DHFR	38.3659	1.52997		111.011	16.9569
118	Venus	100	6.70389		100	11.192
