# Supplementary material for: A comprehensive interaction study provides a potential domain interaction network of human death domain superfamily proteins
Source: Cell Death Differ. 2021 May 15;28(11):2991–3008. doi: 10.1038/s41418-021-00796-x (PMC8564539; doi:10.1038/s41418-021-00796-x)
Supplement: Supplementary file 4 — Supplementary Table S3 [file 41418_2021_796_MOESM4_ESM.xlsx]

## Sheet: AlphaScreen
Table S3. Death Domain Interactome. Numbers indicate the median of ALPHA signals (RLU) in 2 repeats.
					Biotin tagged death domians													Biotin tagged death domians															Biotin tagged death domians															Biotin tagged death domians
		No.	001	002	003	004	005	006	007	008	009	010	011	012	013	014	015	016	017	018	019	020	021	022	023	024	025	026	027	028	029	030	031	032	033	034	035	036	037	038	039	040	041	042	043	044	045	046	047
FLAG tagged death domains FLAG tagged death domains FLAG tagged death domains FLAG tagged death domains FLAG tagged death domains	No.	Death domain	AIM2_PYD	ANK1_DD	ANK2_DD	ANK3_DD	ANKDD1A_DD	ANKDD1B_DD	APAF1_CARD	ASC_CARD	ASC_PYD	ASC_PYD-CARD	BCL10_CARD	BFAR_DED	BIRC2_CARD	BIRC3_CARD	CARD10_CARD	CARD11_CARD	CARD14_CARD	CARD16_CARD	CARD17_CARD	CARD18_CARD	CARD19_CARD	CARD6_CARD	CARD8_CARD	CARD9_CARD	CASP1_CARD	CASP10_DED1	CASP10_DED2	CASP10_DED1-DED2	CASP12_CARD	CASP2_CARD	CASP4_CARD	CASP5_CARD	CASP8_DED1	CASP8_DED2	CASP8_DED1-DED2	CASP9_CARD	CFLAR_DED1	CFLAR_DED2	CFLAR_DED1-DED2	CRADD_CARD	CRADD_CARD-DD	CRADD_DD	DAPK1_DD	DEDD_DED	DEDD2_DED	DLG5_CARD	DTHD1_DD
	001	AIM2_PYD	24076	270	346	376	688	418	302	416	8602	440	448	952	364	326	406	294	644	558	304	392	642	496	318	296	404	678	564	412	1382	442	336	572	484	644	458	628	372	430	1424	292	346	382	464	412	546	348	492
	002	ANK1_DD	226	256	314	246	258	246	258	264	204	254	268	278	278	272	240	256	224	310	364	304	214	276	248	324	268	262	304	216	280	254	262	274	244	260	252	202	230	230	430	262	290	214	258	280	318	240	226
	003	ANK2_DD	326	298	248	242	246	232	288	250	218	238	334	288	266	250	250	250	238	260	232	294	210	264	236	250	240	318	260	234	244	242	264	278	262	242	234	280	212	302	246	232	214	258	246	256	232	298	256
	004	ANK3_DD	304	258	300	272	380	290	334	240	288	254	370	434	278	286	264	246	434	304	276	302	598	326	264	302	280	360	356	252	426	284	294	442	330	332	250	474	296	340	254	276	288	284	318	346	408	272	432
	005	ANKDD1A_DD	520	258	238	436	952	570	328	348	350	304	500	1758	358	378	388	290	504	410	324	426	552	624	294	386	428	762	758	320	2058	374	650	858	708	598	398	516	442	620	412	318	516	542	1384	572	832	302	1022
	006	ANKDD1B_DD	482	276	258	360	854	430	252	390	402	260	498	1056	322	326	496	322	810	552	278	392	680	628	368	288	402	720	576	358	1480	522	394	600	614	576	396	666	396	462	336	304	368	436	542	458	732	284	568
	007	APAF1_CARD	242	252	260	278	274	274	248	278	222	242	278	288	258	268	264	228	268	270	230	282	226	258	224	278	240	306	280	218	264	268	262	264	280	248	210	119174	236	280	230	234	228	252	252	238	240	284	244
	008	ASC_CARD	240	244	282	278	274	264	268	7400	190	292	314	344	276	250	220	250	264	1972	278	290	232	266	232	272	1924	326	330	222	272	226	266	262	262	224	230	216	232	242	228	266	228	240	278	238	290	312	252
	009	ASC_PYD	4522	256	392	246	288	234	252	272	9996	372	338	282	300	274	234	282	266	248	268	326	236	362	252	270	308	316	296	248	262	234	262	264	354	214	240	228	224	228	268	278	256	222	250	294	264	298	252
	010	ASC_PYD-CARD	1646	332	228	252	1232	270	198	1480	4372	292	250	362	228	200	430	260	412	1610	300	312	496	504	250	250	1728	266	284	254	490	256	206	556	290	292	264	368	320	320	324	218	328	292	278	282	282	232	290
	011	BCL10_CARD	1292	744	850	1048	1232	1294	852	774	7302	726	1136	1608	888	846	1036	814	1224	1328	920	1080	2964	1034	972	894	1058	1922	1076	724	4998	1128	1512	1630	1104	1232	740	2182	982	1204	726	952	766	1038	1146	1056	1502	838	1380
	012	BFAR_DED	470	232	256	420	1006	528	276	360	334	274	502	1394	316	272	416	286	546	410	296	374	510	492	282	348	344	684	624	284	920	354	390	670	544	452	362	448	422	480	354	260	364	490	620	512	602	264	670
	013	BIRC2_CARD	490	216	234	260	284	340	450	208	256	232	264	282	344	254	254	226	250	212	218	256	202	286	222	268	200	312	334	216	246	206	248	270	252	250	228	230	222	258	226	216	204	224	278	232	246	234	234
	014	BIRC3_CARD	202	214	216	226	274	236	230	220	228	222	302	260	300	230	230	250	234	262	228	236	254	272	228	266	226	312	266	216	282	222	272	236	262	268	212	228	204	258	236	200	248	230	278	234	244	232	224
	015	CARD10_CARD	748	566	3296	536	956	646	538	620	654	1048	608	988	436	896	25052	4008	1450	642	1018	588	4128	512	552	828	810	1684	576	432	1054	620	578	584	738	644	802	1038	632	710	510	506	540	760	536	522	612	372	672
	016	CARD11_CARD	264	234	270	248	298	234	254	254	232	240	298	270	276	264	282	242	376	234	290	264	228	248	230	280	246	290	252	218	268	276	304	310	250	242	252	234	246	262	250	234	246	224	248	284	258	262	258
	017	CARD14_CARD	226	234	234	216	310	232	264	246	336	254	266	292	282	238	546	318	13226	314	212	272	1834	252	250	264	270	278	230	252	250	258	234	270	268	254	234	574	236	240	254	228	214	214	258	226	240	200	244
	018	CARD16_CARD	280	284	262	244	296	270	246	2184	246	414	298	310	256	260	244	252	272	5468	374	322	290	288	1090	280	14594	304	320	234	338	258	274	266	276	258	258	264	228	250	226	276	246	260	276	304	268	234	270
	019	CARD17_CARD	234	268	272	258	262	232	222	288	200	260	292	262	318	262	206	230	220	1948	252	404	188	244	302	278	1516	254	280	192	238	216	246	270	232	252	222	216	236	230	238	210	514	202	294	288	334	240	280
	020	CARD18_CARD	348	324	254	286	526	304	446	288	316	256	380	592	294	242	312	208	460	2064	532	9986	1744	390	262	278	1458	384	444	284	516	314	310	768	372	404	316	1696	312	366	258	214	266	300	354	374	588	242	440
	021	CARD19_CARD	796	250	316	434	1366	584	282	418	638	248	504	1622	368	322	566	262	956	754	268	646	1922	754	492	398	446	850	890	362	1184	496	470	1612	942	900	376	1366	528	688	368	288	554	822	700	718	1158	276	882
	022	CARD6_CARD	714	248	266	218	242	288	214	236	408	252	258	262	258	240	250	240	236	238	526	246	194	8098	242	266	258	286	322	198	232	202	218	256	220	204	254	216	238	242	204	256	240	230	238	244	254	234	212
	023	CARD8_CARD	262	244	256	280	284	278	254	268	366	264	312	278	272	264	330	246	352	1434	674	310	1054	256	580	268	1610	284	300	286	284	276	264	302	258	300	258	860	242	266	246	246	268	248	250	266	300	240	286
	024	CARD9_CARD	184	258	236	212	274	242	202	200	194	224	254	258	264	216	244	230	236	228	214	248	236	266	234	698	248	290	314	214	270	206	256	288	234	224	222	206	224	208	198	204	216	196	270	280	284	242	268
	025	CASP1_CARD	294	242	290	254	302	284	224	11030	406	4880	370	334	272	232	338	250	384	11976	9228	12258	306	340	11702	292	12894	356	322	292	272	340	290	296	272	348	268	284	240	254	246	310	272	248	280	252	276	306	274
	026	CASP10_DED1	344	222	222	282	552	346	252	312	286	220	396	720	338	278	278	244	344	326	248	272	340	304	262	276	310	584	428	294	876	278	298	444	408	384	314	332	348	352	362	240	324	388	500	340	426	238	670
	027	CASP10_DED2	412	244	236	338	646	392	278	354	378	264	400	958	302	284	368	284	580	474	282	402	672	458	284	308	398	670	520	364	1774	400	348	584	482	828	338	608	386	428	308	250	304	366	458	426	542	262	506
	028	CASP10_DED1-DED2	450	262	200	220	258	248	238	212	270	196	234	248	398	222	274	270	304	310	264	214	252	268	216	266	240	392	244	6022	234	272	174	258	220	1312	5312	246	216	400	8826	170	202	212	234	226	226	172	228
	029	CASP12_CARD	466	304	288	308	1148	388	288	318	352	256	686	796	388	282	412	298	734	548	286	408	384	454	380	340	334	702	570	310	684	358	378	670	614	578	306	406	358	446	286	288	654	464	428	432	528	268	530
	030	CASP2_CARD	322	248	244	224	362	294	244	404	642	240	288	318	270	278	828	216	1012	796	304	452	2710	526	290	254	394	352	410	476	280	16896	298	344	320	362	386	472	274	298	328	256	14156	256	278	312	356	262	322
	031	CASP4_CARD	304	246	262	292	504	302	242	266	278	248	328	514	312	298	306	240	392	386	262	340	346	392	276	304	328	384	350	252	596	328	688	426	346	378	268	356	282	322	260	248	304	336	318	334	356	246	366
	032	CASP5_CARD	462	300	284	486	638	414	302	376	476	322	464	812	398	310	384	272	522	484	338	522	640	382	358	362	506	592	824	328	1280	356	584	1108	550	652	414	668	460	532	330	310	458	508	606	596	886	272	690
	033	CASP8_DED1	634	274	304	452	1180	576	320	412	370	294	544	1576	378	404	426	306	572	440	388	466	656	554	360	346	472	880	770	366	1720	426	502	772	790	668	436	692	426	690	508	338	478	632	864	666	992	306	1130
	034	CASP8_DED2	414	250	246	316	606	370	272	324	342	260	418	850	304	276	358	314	486	356	266	348	528	444	282	302	326	594	438	412	1666	334	380	538	510	528	660	540	322	438	9886	284	348	364	552	422	476	260	568
	035	CASP8_DED1-DED2	854	224	220	260	290	268	240	310	1514	234	260	304	250	250	358	272	384	344	262	330	300	316	220	240	290	320	494	5596	330	260	208	286	250	3986	7036	242	244	672	12804	254	268	248	268	284	296	230	490
	036	CASP9_CARD	258	220	230	240	344	264	104846	242	248	224	280	328	260	280	286	234	284	298	254	280	284	314	254	306	234	428	318	222	310	300	306	306	284	264	238	274	242	244	208	244	238	254	282	276	280	264	308
	037	CFLAR_DED1	606	448	980	516	1322	480	368	462	528	358	532	1658	450	428	612	330	984	658	406	550	808	774	378	364	526	5528	680	404	2042	522	514	818	1138	896	488	758	520	674	464	314	784	576	702	566	1136	598	750
	038	CFLAR_DED2	454	242	474	386	654	388	302	378	384	254	446	758	346	302	846	270	546	498	276	386	536	388	300	300	344	634	546	648	658	416	390	648	526	2734	412	1048	380	508	350	266	322	422	388	440	530	324	494
	039	CFLAR_DED1-DED2	468	208	202	296	434	318	236	290	1580	242	296	508	246	256	326	312	400	410	268	316	620	346	220	264	304	502	374	24620	500	306	288	426	306	5338	4088	540	274	312	330	288	284	308	322	354	384	256	396
	040	CRADD_CARD	352	270	308	330	574	370	266	316	328	296	346	684	292	280	342	272	416	372	288	374	474	376	290	346	324	478	466	296	986	306	388	530	446	396	314	522	376	388	292	242	338	376	454	372	472	272	486
	041	CRADD_CARD-DD	488	400	328	338	920	396	272	368	466	326	392	990	364	308	476	290	670	618	334	414	596	450	392	324	360	970	488	300	1526	2416	400	544	544	672	392	594	392	394	316	342	626	416	508	454	508	400	496
	042	CRADD_DD	732	478	590	570	2906	736	434	528	662	380	728	2784	408	458	674	376	1478	940	430	626	932	988	452	454	606	3234	1052	490	3880	792	658	1116	1564	1414	550	966	670	788	444	400	792	882	1062	850	1386	562	1086
	043	DAPK1_DD	486	264	306	406	2558	460	312	366	452	282	480	1424	342	314	476	288	942	550	278	428	650	762	360	302	386	1166	598	362	1428	442	472	658	844	782	384	600	428	482	364	292	440	544	542	500	794	274	630
	044	DEDD_DED	600	316	302	458	864	540	322	396	474	310	490	1288	428	372	404	316	624	548	448	644	770	536	356	440	528	820	1250	406	2244	454	556	1958	682	638	454	638	504	552	370	360	526	520	1470	1386	2556	262	1164
	045	DEDD2_DED	442	234	250	348	530	402	274	296	340	252	370	630	324	278	336	272	454	338	280	308	456	340	312	304	352	468	580	300	620	318	366	738	448	432	290	472	356	454	272	248	348	434	414	420	556	244	526
	046	DLG5_CARD	246	248	262	244	240	260	332	224	204	220	256	308	256	276	272	238	262	256	238	298	200	288	248	294	230	270	328	210	254	234	260	272	286	266	238	200	272	242	240	246	238	232	256	280	272	264	250
	047	DTHD1_DD	688	420	11380	458	1916	596	418	472	642	390	610	1930	400	446	680	412	1308	720	422	672	654	934	464	436	590	4662	892	422	2052	572	580	940	1638	1228	474	746	576	760	506	426	588	710	694	664	1198	382	906
	048	EDAR_DD	1068	1110	326	448	604	868	294	350	512	280	474	758	604	444	388	274	514	432	1446	474	466	410	320	412	516	522	542	304	922	346	648	522	508	474	888	538	378	378	330	320	552	422	558	412	494	300	584
	049	EDARADD_DD	640	256	234	358	502	524	264	406	682	408	422	586	358	256	694	286	928	600	524	642	1968	840	324	336	514	384	462	390	412	532	590	674	404	442	558	2740	358	402	310	370	340	424	804	528	760	242	768
	050	FADD_DD	270	198	262	232	270	228	260	234	210	214	312	294	258	252	234	244	274	242	242	284	226	408	252	262	266	272	314	220	242	246	298	246	294	240	226	236	238	260	220	238	266	238	250	258	272	276	272
	051	FADD_DED	224	226	254	204	266	244	234	250	212	224	282	282	292	264	244	240	254	240	248	280	270	298	264	276	234	280	290	31336	280	226	272	286	250	4662	6856	288	242	262	20516	280	250	246	226	280	256	244	254
	052	FADD_DED-DD	486	280	316	290	368	384	250	344	356	424	298	412	244	212	428	304	490	438	316	350	7894	484	228	242	346	352	308	20660	332	374	244	430	332	4062	11018	556	290	1014	20116	310	316	356	346	302	350	236	366
	053	FAS_DD	270	240	316	272	266	302	270	244	252	232	266	308	272	252	270	260	240	264	350	272	280	270	258	308	330	266	288	270	248	230	280	270	262	270	250	260	258	250	238	254	252	248	232	262	280	234	240
	054	IFI16_PYD	322	228	250	236	358	310	282	314	284	366	368	370	306	256	308	290	310	304	304	380	346	446	262	314	348	300	352	294	310	386	352	436	360	288	378	470	288	350	296	312	272	322	398	408	394	274	372
	055	IFIH1_CARD1	420	252	260	436	770	432	246	292	318	296	404	1124	270	272	418	312	514	428	284	342	546	412	274	308	368	614	480	284	1112	298	334	532	480	440	286	514	380	486	334	326	384	456	594	470	564	254	528
	056	IFIH1_CARD2	230	234	214	260	374	234	178	208	228	220	200	256	234	214	212	218	264	222	248	228	212	210	190	224	204	218	232	188	224	202	196	240	196	190	188	208	202	214	216	224	208	242	222	230	230	204	262
	057	IFIH1_CARD1-CARD2	366	238	220	308	462	366	222	386	296	248	320	886	320	332	324	238	348	368	284	322	464	310	232	250	318	500	398	278	670	282	310	372	362	360	290	412	292	358	318	254	310	318	446	350	408	246	460
	058	IRAK1_DD	808	302	326	652	5272	1048	372	568	508	342	808	3826	410	376	736	390	2032	710	390	580	728	1350	578	424	554	1722	956	394	1480	724	624	996	2774	1060	484	722	664	938	534	352	562	964	854	1008	1740	372	836
	059	IRAK2_DD	676	296	270	430	962	604	308	404	320	272	518	1444	344	346	426	318	476	398	332	536	542	528	370	386	464	730	828	374	974	396	470	782	676	522	450	496	480	552	514	322	498	710	836	618	800	294	1056
	060	IRAK3_DD	226	220	230	238	236	234	206	228	192	196	234	312	324	242	256	214	316	226	220	254	252	272	230	244	228	250	260	230	292	202	252	242	248	240	228	264	252	218	228	230	230	220	268	244	290	204	232
	061	IRAK4_DD	734	336	296	560	2228	694	358	486	886	352	658	2286	430	392	662	350	1388	858	404	608	1164	842	490	478	510	1632	1048	422	2518	604	660	1212	1346	1156	588	1004	706	760	528	384	684	758	880	882	1308	342	1174
	062	LRRD1_DD	664	294	314	440	1764	596	358	530	644	324	540	2362	364	384	614	322	1538	922	374	638	728	844	480	416	580	1934	980	412	2330	530	650	876	1312	1278	518	792	606	700	476	380	626	694	912	662	1180	294	1076
	063	MALT1_DD	506	290	276	404	804	458	310	376	426	254	452	1152	332	312	432	296	620	574	336	460	754	516	334	330	426	744	586	346	1826	446	400	672	594	770	488	856	404	742	364	308	396	446	572	454	680	268	632
	064	MAVS_CARD	556	240	222	356	480	452	202	476	828	484	350	434	324	268	1018	274	892	954	378	622	31768	822	328	300	696	298	468	628	322	624	412	642	338	388	628	28754	312	434	348	316	338	368	634	486	534	232	570
	065	PYRIN_PYD	530	264	338	474	726	430	286	370	4142	300	494	876	326	312	360	322	538	440	350	426	720	444	320	326	420	634	714	354	980	366	424	906	502	508	384	740	396	524	328	400	398	526	518	504	730	406	612
	066	MNDA_PYD	382	316	448	332	576	342	264	288	400	266	404	690	352	314	332	272	510	460	276	374	480	434	284	294	342	634	478	302	1216	432	432	490	432	428	316	552	302	378	324	264	330	322	378	344	484	302	436
	067	MYD88_DD	594	268	264	548	920	538	326	422	336	320	630	1360	370	310	484	334	466	464	312	434	582	548	314	392	404	732	704	362	1900	410	542	882	608	500	414	638	462	630	474	300	494	668	1310	596	930	338	1380
	068	NFKB1_DD	218	228	234	208	290	236	222	212	192	214	242	230	268	254	212	250	222	206	192	252	246	268	218	222	252	260	238	212	258	232	256	234	242	250	230	200	206	220	208	206	216	272	232	230	236	208	258
	069	NFKB2_DD	202	230	232	204	236	248	262	224	272	240	240	292	218	248	218	224	238	212	208	286	230	238	240	266	206	258	250	212	230	250	234	248	240	274	234	212	268	238	194	226	216	238	244	252	250	200	216
	070	NGFR_CARD	412	216	226	240	242	388	218	228	276	196	266	260	230	210	228	228	230	344	242	276	236	262	216	208	226	294	284	192	238	186	196	250	210	216	244	202	204	200	200	232	216	256	216	262	236	256	226
	071	NLRC3_CARD	810	1012	880	560	3554	788	436	468	680	474	812	2740	432	498	764	370	1558	942	470	656	1162	1042	532	448	596	4320	1082	440	2600	742	622	1206	2390	2000	674	1036	898	918	488	368	752	836	734	836	1466	498	1112
	072	NLRC4_CARD	284	228	426	276	308	270	268	12412	486	4502	318	336	744	242	554	268	574	13094	1598	3806	460	414	5474	430	1950	344	388	318	304	394	264	498	290	346	290	328	316	258	254	384	300	290	292	308	284	278	306
	073	NLRC5_CARD	610	292	514	514	1000	512	296	422	526	272	564	1344	354	354	446	276	632	518	334	454	898	458	334	360	426	894	750	374	1228	424	512	1148	770	608	366	888	524	722	368	300	468	552	512	600	856	332	754
	074	NLRP1_CARD	234	242	258	240	324	252	282	1084	268	242	314	310	282	250	262	290	278	246	280	286	262	308	246	264	270	318	298	308	316	266	264	278	296	264	232	274	250	252	308	238	244	264	292	286	300	264	270
	075	NLRP1_PYD	248	250	248	242	264	316	238	290	258	218	282	302	264	252	274	258	298	252	278	280	228	344	248	256	248	304	292	220	252	252	274	296	248	228	334	236	262	280	252	260	236	234	278	266	288	244	250
	076	NLRP10_PYD	212	214	216	204	248	276	304	260	5626	216	224	256	324	210	266	222	232	216	244	218	210	230	268	254	208	256	256	206	228	218	228	224	236	224	200	204	214	242	222	228	230	218	222	256	248	224	214
	077	NLRP11_PYD	392	338	308	356	724	392	262	348	414	274	442	712	350	310	358	298	578	462	316	400	774	428	298	418	346	688	562	314	608	408	494	588	476	502	402	824	366	436	304	274	350	382	426	414	532	292	548
	078	NLRP12_PYD	270	242	282	296	296	282	246	254	212	278	280	326	228	216	262	268	244	240	232	214	234	238	226	258	224	270	252	210	252	222	254	386	250	198	180	246	234	426	288	308	268	306	226	256	244	220	264
	079	NLRP13_PYD	454	260	276	360	626	368	260	296	330	326	350	762	286	318	372	230	446	602	296	304	690	414	310	314	380	406	418	280	704	308	326	478	356	432	288	642	316	430	298	366	340	450	394	380	414	278	502
	080	NLRP14_PYD	530	324	308	486	986	618	362	454	430	296	562	1406	360	336	494	330	644	554	324	416	820	564	318	402	404	872	698	352	1776	476	442	900	674	654	384	746	480	630	418	298	460	568	584	552	840	354	692
	081	NLRP2_PYD	226	226	256	222	254	236	208	250	230	238	294	270	272	326	210	238	258	252	246	280	202	266	252	258	238	290	326	212	282	218	260	290	228	274	218	244	246	244	228	252	240	234	224	254	308	236	264
	082	NLRP3_PYD	274	226	284	216	280	250	208	224	3288	318	244	308	224	190	224	206	252	238	212	218	254	248	218	254	202	276	234	200	302	192	188	250	216	194	218	238	174	276	208	226	220	230	236	248	244	234	250
	083	NLRP4_PYD	1006	230	220	586	1270	612	406	412	576	248	540	1558	332	322	544	288	894	456	352	426	1382	628	302	314	372	706	626	334	916	448	486	1108	732	566	346	1552	368	668	344	278	368	396	546	442	922	288	736
	084	NLRP5_PYD	226	264	286	236	886	284	228	240	258	236	312	998	312	238	400	260	686	294	258	364	274	548	270	290	290	444	330	210	442	220	322	316	240	296	242	252	270	260	220	238	366	242	360	298	308	234	340
	085	NLRP6_PYD	340	240	256	244	390	324	372	310	368	266	366	428	322	264	364	236	448	430	276	402	478	378	348	278	280	376	394	260	396	396	354	366	376	388	274	442	308	338	306	260	300	288	342	322	400	230	364
	086	NLRP7_PYD	222	216	232	204	240	256	246	214	186	232	260	260	402	224	204	222	230	224	226	260	288	234	254	230	248	254	280	218	234	214	222	242	222	252	210	208	236	210	274	218	388	204	224	246	274	226	228
	087	NLRP8_PYD	430	246	262	372	840	504	356	372	408	270	446	1342	338	312	442	280	512	434	282	360	614	544	314	306	350	814	624	338	1880	650	422	628	646	514	336	642	432	584	438	300	396	496	680	454	684	320	636
	088	NLRP9_PYD	618	278	244	624	1124	564	262	340	494	262	552	2282	396	432	500	256	700	552	366	492	2092	794	298	380	412	738	900	326	4390	440	626	1636	698	776	394	1696	488	674	394	314	496	572	1270	604	1070	268	1350
	089	NOD1_CARD	214	238	240	234	308	260	230	248	222	240	238	298	204	246	246	202	236	234	224	240	244	238	228	204	218	274	258	208	254	212	204	230	190	242	228	224	198	272	214	222	204	262	240	234	244	236	246
	090	NOD2_CARD1	430	246	262	372	542	362	246	360	348	270	374	548	328	352	360	236	528	480	280	332	688	328	248	296	380	426	452	298	642	300	318	588	372	378	354	658	310	380	334	302	384	330	418	422	480	256	522
	091	NOD2_CARD2	620	328	372	500	2254	642	366	408	546	362	576	1744	604	384	598	306	1016	728	358	426	700	652	392	368	412	1338	690	318	1458	364	482	972	862	712	376	606	486	718	358	324	580	632	594	798	834	336	760
	092	NOD2_CARD1-CARD2	294	250	218	276	276	284	224	236	234	220	230	330	270	250	244	256	268	258	274	240	316	264	200	226	246	272	258	226	308	246	226	284	260	236	256	288	242	248	264	224	268	304	260	254	352	232	284
	093	NOL3_CARD	204	232	230	196	248	198	224	216	194	186	248	244	252	234	228	226	234	244	194	246	254	248	212	220	222	224	246	210	208	192	228	220	194	210	222	238	214	214	188	202	224	202	212	232	432	204	220
	094	PEA15_DED	326	226	234	232	242	394	230	198	234	182	256	246	246	224	218	238	254	214	222	334	194	282	228	268	244	254	352	198	204	220	218	248	214	232	194	204	234	226	198	222	234	216	240	220	236	236	224
	095	PIDD1_DD	188	202	220	224	266	218	208	230	176	202	272	266	260	234	222	212	244	222	250	260	268	264	290	248	192	298	322	204	242	246	278	246	220	222	316	246	234	196	228	190	206	192	262	248	258	224	316
	096	PYDC1_PYD	240	256	280	254	268	236	258	262	4236	284	332	268	266	252	252	232	272	282	260	312	210	260	262	300	262	278	306	204	270	224	412	288	246	284	244	206	270	244	224	290	260	218	278	272	278	282	284
	097	PYDC2_PYD	372	242	240	328	604	356	334	342	348	292	398	940	358	312	316	266	340	352	286	340	410	388	296	294	314	512	470	282	998	334	392	536	548	402	322	426	348	408	338	308	360	374	970	450	456	234	776
	098	PYHIN1_PYD	216	202	208	190	274	236	216	224	220	210	270	256	274	238	280	202	218	202	210	224	204	222	230	264	258	246	258	208	214	244	226	252	236	226	196	244	216	230	224	312	234	204	260	224	264	206	256
	099	QRICH1_CARD	286	224	232	332	320	318	306	304	254	218	290	388	274	224	272	260	276	274	238	296	706	288	236	262	252	358	314	258	584	282	276	298	296	280	282	410	282	326	276	226	276	350	336	288	268	356	306
	100	RIG-I_CARD1	388	270	260	316	566	306	272	290	380	318	308	574	254	282	344	242	520	496	290	324	426	370	358	384	372	332	434	272	502	300	308	474	358	372	278	420	316	348	262	428	368	352	414	392	412	310	500
	101	RIG-I_CARD2	300	218	238	306	292	286	226	224	202	250	274	442	264	228	284	224	256	234	210	232	1356	318	186	230	200	280	328	210	252	246	230	276	244	250	196	230	220	338	258	244	216	412	276	246	240	206	298
	102	RIG-I_CARD1-CARD2	454	278	204	310	802	370	224	270	418	254	364	540	244	278	464	274	702	616	292	350	682	454	256	258	316	412	444	268	590	350	322	522	450	436	284	590	350	332	322	232	440	352	378	380	464	222	530
	103	RIPK1_DD	650	228	252	426	924	666	296	462	372	1148	824	904	514	272	604	292	668	656	822	786	1624	1248	294	398	1116	592	974	398	332	766	924	1752	758	554	834	1316	556	912	360	644	410	812	1174	1024	1614	242	1386
	104	RIPK2_CARD	238	308	352	244	296	302	240	264	224	296	242	348	238	260	254	270	318	328	242	260	402	254	290	262	262	326	308	244	312	232	208	248	264	220	222	392	224	296	242	314	254	264	280	254	304	256	260
	105	TNFRSF10A_DD	324	238	228	290	734	274	282	294	408	262	328	408	294	352	414	242	724	516	274	396	408	414	316	270	304	464	446	300	428	446	314	378	468	476	290	464	320	336	278	264	338	354	310	340	394	246	360
	106	TNFRSF10B_DD	764	252	300	248	278	1154	226	256	292	210	280	302	314	242	252	228	282	262	212	238	238	294	214	234	232	290	292	202	294	204	286	240	256	272	226	238	202	240	192	208	212	238	234	246	246	262	230
	107	TNFRSF11B_DD	586	238	256	448	1038	480	290	332	422	270	514	1128	356	284	406	280	548	388	304	404	592	488	284	316	402	950	686	318	848	312	416	1196	696	508	294	726	410	670	304	290	318	570	544	538	964	282	596
	108	TNFRSF1A_DD	604	302	366	1338	444	468	416	634	1156	724	446	396	566	344	1760	412	1454	1126	504	636	31120	1072	398	324	702	388	548	700	366	682	502	482	510	444	650	748	434	570	590	580	380	550	462	460	518	380	648
	109	TNFRSF21_DD	396	216	266	250	326	706	248	222	258	202	288	308	338	250	290	220	264	254	238	374	294	304	218	282	242	338	354	272	302	254	288	314	248	288	228	252	232	246	234	198	216	236	272	236	260	240	286
	110	TNFRSF25_DD	654	228	264	384	522	586	344	426	332	894	528	410	444	260	428	294	434	596	632	582	1038	854	322	314	766	378	604	362	360	668	670	778	614	484	704	760	510	740	624	496	482	726	736	634	772	248	932
	111	TRADD_DD	360	230	2292	314	566	352	230	306	440	342	376	494	294	228	470	232	562	490	372	366	1314	500	250	272	632	378	458	328	370	410	344	660	406	350	334	1214	336	458	254	300	278	406	482	426	588	214	510
	112	UNC5B_DD	232	224	244	222	310	248	258	240	212	236	270	258	322	256	264	262	272	244	256	268	212	262	226	262	258	308	302	240	276	240	248	268	248	252	220	236	256	232	234	256	206	244	290	242	262	248	260
	113	UNC5C_DD	236	208	220	240	314	256	254	256	232	252	324	288	254	272	248	246	284	266	266	246	222	270	228	250	224	260	284	200	292	284	260	246	262	266	252	288	230	226	222	226	232	236	238	262	272	220	256
	114	UNC5CL_DD	272	264	292	236	292	248	284	270	234	286	274	316	258	294	232	258	270	226	268	366	320	284	276	288	242	300	306	222	290	272	306	280	270	272	256	294	290	274	248	268	286	298	266	276	278	234	278
	115	UNC5D_DD	1006	398	594	710	3122	806	526	670	752	474	1164	3026	476	486	828	488	1836	1070	488	636	1190	1212	604	528	690	2982	1054	458	2976	996	704	1194	1836	1582	662	1272	744	1040	674	456	766	1034	970	924	1374	528	1112
	116	ZUD_DD	350	288	350	352	536	354	290	326	314	292	388	658	326	336	350	290	386	384	298	420	662	402	304	336	370	400	472	292	710	336	344	454	380	388	308	626	304	360	288	304	418	352	420	394	432	274	432
	117	DHFR	268	208	232	256	302	258	436	252	244	220	276	306	278	238	260	242	268	254	234	302	262	280	232	318	230	288	262	208	272	280	252	274	278	256	234	234	250	238	214	252	254	222	270	250	342	234	278
	118	Venus	288	228	196	272	254	260	206	242	224	204	272	258	250	240	278	244	258	234	286	246	302	232	218	224	236	234	254	210	258	236	284	300	216	214	384	282	262	232	268	222	258	250	228	274	240	226	294
[truncated: 71 more columns]
