# Supplementary material for: A comprehensive interaction study provides a potential domain interaction network of human death domain superfamily proteins
Source: Cell Death Differ. 2021 May 15;28(11):2991–3008. doi: 10.1038/s41418-021-00796-x (PMC8564539; doi:10.1038/s41418-021-00796-x)
Supplement: Supplementary file 5 — Supplementary Table S4 [file 41418_2021_796_MOESM5_ESM.xlsx]

## Sheet: Table S4
Table S4. Known interaction pairs where no high signal was observed in ALPHA. Among the well-known interacting domain pairs, the combinations with ALPHA signals less than 1 × 103 RLU for both FLAG x biotin and biotin x FLAG pairs are shown.
Combination of death domains						ALPHA signal (RLU)				Reference (Pubmed ID)
DFD1			DFD2
No.	Name		No.	Name		DFD 1: DFD 2:	FLAG Biotin	Biotin FLAG
009	ASC_PYD		054	IFI16_PYD			208	284		21575908
009	ASC_PYD		075	NLRP1_PYD			274	258		12191486
009	ASC_PYD		081	NLRP2_PYD			268	230		15456791
009	ASC_PYD		085	NLRP6_PYD			234	368		12387869
009	ASC_PYD		078	NLRP12_PYD			222	212		12019269
010	ASC_PYD-CARD		054	IFI16_PYD			194	366		21575908
010	ASC_PYD-CARD		075	NLRP1_PYD			242	218		12191486
010	ASC_PYD-CARD		081	NLRP2_PYD			206	238		15456791
010	ASC_PYD-CARD		085	NLRP6_PYD			242	266		12387869
010	ASC_PYD-CARD		078	NLRP12_PYD			230	278		12019269
034	CASP8_DED2		065	PYRIN_PYD			634	508		12646168
035	CASP8_DED1-DED2		065	PYRIN_PYD			278	384		12646168
041	CRADD_CARD-DD		095	PIDD1_DD			402	206		15073321
042	CRADD_DD		095	PIDD1_DD			524	192		15073321
050	FADD_DD		105	TNFRSF10A_DD			238	242		9430227
050	FADD_DD		106	TNFRSF10B_DD			310	210		9430227
